# Supplementary material for: Dual vs. isolated anti-Ro antibody positivity in rheumatoid arthritis
Source: Front Immunol. 2025 Aug 18;16:1661334. doi: 10.3389/fimmu.2025.1661334 (PMC12399673; doi:10.3389/fimmu.2025.1661334)
Supplement: Supplementary file 1 [file Table1.xlsx]

## Sheet: Sheet1
Supplementary Table 1. Baseline Characteristics of Difficult-to-treat Rheumatoid Arthritis(D2T-RA)and Non D2T-RA Patients
	Non D2T-RA	D2T-RA	.
	N = 422	N = 34
Baseline demographic
Male, n (%)	35 (8.3%)	1 (2.9%)	0.503
Age, yrs	46 (36-59)	44 (37-56)	0.949
BMI(m/kg²）	22.6 (20.3-24.7)	20.6 (19.2-22.7)	0.011
Ever Drink,n (%)	22 (5.2%)	5 (15%)	0.042
Ever Smoke, n (%)	21 (5.0%)	3 (8.8%)	0.41
Onset age≤50 yrs	283 (67%)	27 (79%)	0.138
Clinical characteristic
WBC(×10^9/L)	6.29 (4.98-8.00)	5.85 (4.95-8.19)	0.525
Hb(g/L）	125 (114-133)	122 (107-133)	0.306
PLT(×10^9/L)	253 (211-308)	253 (199-303)	0.812
ALT(U/L)	19 (13-30)	18 (11-26)	0.209
AST(U/L)	23 (13-40)	18 (12-43)	0.522
ESR (mm/h)	27 (15-45)	51 (14-67)	0.062
CRP (mg/h)	4 (1-12)	6 (2-15)	0.134
ANA			0.935
ANA titre=0	132 (31%)	10 (29%)
0<ANA titre<=320	237 (56%)	19 (56%)
ANA titre>320	53 (13%)	5 (15%)
IgA(g/L)	2.63 (1.99-3.43)	2.41 (2.14-3.18)	0.581
IgM(g/L)	1.40 (0.99-1.96)	1.52 (1.09-1.83)	0.738
IgG(g/L)	15.4 (13.1-17.8)	16.7 (14.1-21.1)	0.047
C3(g/L)	1.12 (0.97-1.30)	1.13 (1.02-1.30)	0.481
C4(g/L)	0.25 (0.20-0.30)	0.27 (0.23-0.30)	0.129
Systemic complications
Sicca symptoms, n (%)	31 (7.3%)	4 (12%)	0.318
Interstitial lung disease, n (%)	27 (6.4%)	8 (24%)	0.002
Hematologic involvement, n (%)	31 (7.3%)	2 (5.9%)	1
Renal involvement, n (%)	11 (2.6%)	0 (0%)	1
Liver involvement, n (%)	14 (3.3%)	2 (5.9%)	0.338
Disease activity and clinical outcomes
DAS28-ESR	4.51 (3.61-5.60)	5.59 (4.31-6.19)	0.024
DAS28-CRP	4.23 (3.45-4.92)	4.08 (2.94-5.14)	0.578
TJC28	5 (2-10)	5 (2-10)	0.579
SJC28	2.0 (1.0-6.0)	2.0 (0.0-6.0)	0.523
PtGA(100mm VAS)	50 (30-60)	50 (50-70)	0.057
PhGA(100mm VAS)	40 (30-50)	40 (30-60)	0.501
EQ-5D	0.70 (0.54-0.87)	0.67 (0.54-0.77)	0.106
HAQ-DI	0.75 (0.38-1.25)	0.75 (0.38-1.50)	0.358
SDAI	25 (18-40)	28 (20-44)	0.193
CDAI	18 (13-25)	20 (14-29)	0.229
Limited range of motion	315 (75%)	26 (76%)	0.814
Morning stiffness	126 (30%)	9 (26%)	0.677
Joint deformity	97 (23%)	9 (26%)	0.644
Functional impairment	12 (2.8%)	0 (0%)	1
Values are presented as median (interquartile range) for continuous variables and n (%) for categorical variables.
Abbreviations: BMI, body mass index; WBC, white blood cell count; Hb, hemoglobin; PLT, platelet count; ALT, alanine aminotransferase; AST, aspartate aminotransferase; RF, rheumatoid factor; CCP, cyclic citrullinated peptide; GPI, glucose-6-phosphate isomerase; ESR, erythrocyte sedimentation rate; CRP, C-reactive protein; IgA, immunoglobulin A; IgM, immunoglobulin M; IgG, immunoglobulin G; C3, com…
